# Supplementary material for: Sharks are the preferred scraping surface for large pelagic fishes: Possible implications for parasite removal and fitness in a changing ocean
Source: PLoS One. 2022 Oct 19;17(10):e0275458. doi: 10.1371/journal.pone.0275458 (PMC9581428; doi:10.1371/journal.pone.0275458)
Supplement: S1 File — (XLSX) [file pone.0275458.s003.xlsx]

## Sheet: Sheet1
Record	OpCode	Record ID	Period Time	Scrapee Species	Scrapee Ind	Scrapee Length	MaxN Scrapee species	MaxN Total sharks	Scraper Species	Scraper Ind	Scraper Length (measured at interaction)	MaxN Scraper species	MaxN Total Tuna	Surface scaped	Where on Scrapee	Side of fin?	Notes
1	AIG_048	AIG_048_01	113.095	Carcharhinus falciformis	1	UNK	4	5	Thunnus albacares	1	UNK	2	2	Ventral	Caudal fin		Tuna approaches caudal, fast tail pumps rotates to expose ventral surface to caudal, scrapes and exits to right of shark and drops below, shark continues swimming without changing course. Right only check Raws
2	AIG_048	AIG_048_02	113.275	Carcharhinus falciformis	2	UNK	4	5	Thunnus albacares	2	UNK	2	2	Right lateral surface	Caudal fin		Tuna approaches caudal and brushes past with right side
3	AIG_236	AIG_236_01	112.305	Prionace glauca	1	1830.67	1	1	Thunnus albacares	A	1301.85	3	3	Left lateral surface	Caudal fin	Right	Tuna approaches caudal brushes past with left side and exits to right
4	AIG_236	AIG_236_02	112.403	Prionace glauca	1	1830.67	1	1	Thunnus albacares	B	1499.04	3	3	Left lateral surface	Caudal fin	Right	Tuna approaches caudal, pumps tail quickly and brushes past with left side and exits to right
5	AIG_236	AIG_236_03	112.452	Prionace glauca	1	1830.67	1	1	Thunnus albacares	C	1273.49	3	3	Left lateral surface	Caudal fin	Right	Tuna approaches caudal, pumps tail quickly and brushes past with left side and exits to right other tuna circling on flanks
6	AIG_236	AIG_236_04	112.575	Prionace glauca	1	1830.67	1	1	Thunnus albacares	A	1301.85	3	3	Right lateral surface across lower right flank and over anal fin	Caudal fin	Left	Tuna approaches from below left of shark, slows behind caudal before pumping tail quickly and brushes past with right side and exits to left
7	AIG_236	AIG_236_05	112.631	Prionace glauca	1	1830.67	1	1	Thunnus albacares	B	1499.04	3	3	Gill cover/Venral surface/lower right flank/belly/anal fin	Caudal fin	Left	Tuna apporahces from directly behind caudal, slows, pumps tail quickly brushes and rotates scraping ventral surface and lower right flank, closes gills and pelvic fins as the caudal passes over, exits lower left
8	AIG_236	AIG_236_06	112.698	Prionace glauca	1	1830.67	1	1	Thunnus albacares	C	1273.49	3	3	Left eye/lateral surface/dorsal fin	Caudal fin	Right	Tuna approaches from directly behind caudal, slows, pumps tail quickly as caudal begins sweep across, rubs left eye, lateral surface and dorsal, exits right
9	AIG_236	AIG_236_07	114.367	Prionace glauca	1	1830.67	1	1	Thunnus albacares	UNK	1424.58	3	3	Abandons scrape			Tuna approaches from directly behind caudal, pumps tails as caudal begons to sweep across but shark adjust course upwards as it approaches the bait and tuna veers away.
10	AIG_236	AIG_236_08	117.367	Prionace glauca	1	1830.67	1	1	Thunnus albacares	UNK	1359.57	3	3	Right flank/gill cover/pectoral fin/	Caudal fin	Left	Tuna approches from rear, pumps tail, scrapes right flank across operculum, pectoral fin (closed against body), and flank, rotates and curves body to sustain contact. Small spot, copepod? Seems to have been removed from operculum.
11	AIG_236	AIG_236_09	117.932	Prionace glauca	1	1830.67	1	1	Thunnus albacares	C	1227.44	3	3	Right lateral surface/eye/Pectoral fin	Caudal fin	Right	Tuna approaches from below, slows, pumps tail quickly, scrapes left eye, and upper lateral surface, folds pec fin in
12	AIG_236	AIG_236_10	118.335	Prionace glauca	1	1830.67	1	1	Thunnus albacares	AA	1207.77	3	3	Right head/gill cover/Ventral surface	Caudal fin	Left	Tuna approaches from rear, quickly pumps tail 7 times, scrapes and rotates to scrape ventral surface, exits lower left
13	AIG_236	AIG_236_11	118.402	Prionace glauca	1	1830.67	1	1	Thunnus albacares	BB	1387.45	3	3	Left lateral surface	Caudal fin	Right	Tuna approaches from rear, quickly pumps tail, brushes left surface, exits to right
14	AIG_236	AIG_236_12	118.573	Prionace glauca	1	1830.67	1	1	Thunnus albacares	AA	1207.77	3	3	Right lateral surface/pec	Caudal fin	Left	Tuna approaches from rear, quickly pumps tail and brushes lower right flank on caudal
15	AIG_236	AIG_236_13	118.673	Prionace glauca	1	1830.67	1	1	Thunnus albacares	CC	1486.86	3	3	Left Gill cover/lower lateral surface	Caudal fin	Right	Tun approaches from rear, slows, pumps tail, folds pec contacts and rotates, exits lower right
16	AIG_236	AIG_236_14	118.817	Prionace glauca	1	1830.67	1	1	Thunnus albacares	BB	1387.45	3	3	Right eye/gill cover/pec/lateral surface	Caudal fin	Left	Tuna approaches from rear, pumps tail quickly, brushes head and pec, exits, left
17	AIG_236	AIG_236_15	118.904	Prionace glauca	1	1830.67	1	1	Thunnus albacares	AA	1207.77	3	3	Abandons/misses scrape			Tuna approaches from rear, pumps tail and folds left pec in however, shark changes direction coming in to bait can and tail sweeps away just as the tuna attempts to make contact.
18	AIG_236	AIG_236_16	119.425	Prionace glauca	1	1830.67	1	1	Thunnus albacares	AAA	1364.57	3	3	Follow/Abandons scrape			Tuna follows shark, as it doubles back towards bait it breaks away
19	AIG_236	AIG_236_17	119.597	Prionace glauca	1	1830.67	1	1	Thunnus albacares	BBB	1337.73	3	3	Left head/gill cover/pec/upper lateral and dorsal surface/dorsal fin	Caudal fin	Right	Tuna approaches from rear, quickly pumps tail, folds left pec and scrapes left side and full length of dorsal.
20	AIG_236	AIG_236_18	119.791	Prionace glauca	1	1830.67	1	1	Thunnus albacares	AAA	1364.57	3	3	Follow			Tuna follows shark, breaks away as it reaches bait can and changes direction
21	AIG_236	AIG_236_19	120.56	Prionace glauca	1	1830.67	1	1	Thunnus albacares	AAAA	1353.9	3	3	Right head/upper lateral surface/pec	Caudal fin	Left	Tuna approaches from rear, beats tail quickly, brushes past on a diagonal upward angle, exits upper left.
22	AIG_236	AIG_236_20	120.671	Prionace glauca	1	1830.67	1	1	Thunnus albacares	BBBB	1337.34	3	3	Right flank/pec	Caudal fin	Left	Tuna approaches offset slightly to left of shark, brushes past exits left
23	AIG_236	AIG_236_21	120.743	Prionace glauca	1	1830.67	1	1	Thunnus albacares	AAAA	1353.9	3	3	Left head	Caudal fin	Right	Tuna approaches and scrapes head with the very tip of the caudal, pumps tail and folds pec, exits right
24	AIG_236	AIG_236_22	121.288	Prionace glauca	1	1830.67	1	1	Thunnus albacares	UNK	1331.1	3	3	Left lateral surface/gill cover/pec	Caudal fin	Right	Tuna approaches from behind, slows, pumps tail, folds pec, brushes side, exits right.
25	AIG_236	AIG_236_23	121.913	Prionace glauca	1	1830.67	1	1	Thunnus albacares	UNK	1268.08	3	3	Left head/gill cover/pec/upper lateral and dorsal surface	Caudal fin	Right	Tuna approaches from behind, pumps tail, times brush as tail passes mid-line, starts on head keeps contact so that tail sweeps along dorsal surface before hitting dorsal fin and losing contact.
26	AIG_236	AIG_236_24	123.545	Prionace glauca	1	1830.67	1	1	Thunnus albacares	UNK	unk	3	3	Right side	Caudal fin	Left	Tuna approaches from behind, brushes right side on caudal
27	AIG_236	AIG_236_25	123.878	Prionace glauca	1	1830.67	1	1	Thunnus albacares	UNK	1478.2	3	3	Right lateral surface/gill cover/pec	Caudal fin	Left	Tuna approaches from behind, slows, pumps tail, brushes right central lateral surface, folds pec, exits left
28	AIG_236	AIG_236_26	125.021	Prionace glauca	1	1830.67	1	1	Thunnus albacares	UNK	UNK	3	3	Left lateral surface/gill cover/pec	Caudal fin	Right	Tuna approaches from rear, scrapes lower left flank, folds pec, exits right
29	AIG_236	AIG_236_27	125.182	Prionace glauca	1	1830.67	1	1	Thunnus albacares	AAAAA	1200.43	3	3	Right lateral surface/gill cover/pec	Caudal fin	Left	Tuna approaches from rear, slows, pumps tail, scrapes right side, folds pec, exits left
30	AIG_236	AIG_236_28	125.251	Prionace glauca	1	1830.67	1	1	Thunnus albacares	C	1254.29	3	3	Left gill cover/pec/lateral surface	Caudal fin	Right	Tuna approaches from rear, slows, pumps tail, folds pec, scrapes across lower gill cover and flank
31	AIG_236	AIG_236_29	125.462	Prionace glauca	1	1830.67	1	1	Thunnus albacares	C	1254.29	3	3	Left gill cover/pec	Caudal fin	Right	Tuna approaches from rear, slows, pumps tail, folds pec, scrapes across lower gill cover and pec. Nice close shot
32	AIG_236	AIG_236_30	126.544	Prionace glauca	1	1830.67	1	1	Thunnus albacares	UNK	UNK	3	3	Left lateral surface	Caudal fin	Right	Tuna approaches from rear, slows, pumps tail, scrapes left side
33	AIG_236	AIG_236_31	128.661	Prionace glauca	1	1830.67	1	1	Thunnus albacares	UNK	1249.95	3	3	Left head/gill cover	Caudal fin	Right	Tuna approaches from rear, adjusting angle as shark turns, coasts into position and brushes agains tail briefly
34	AIG_236	AIG_236_32	130.801	Prionace glauca	1	1830.67	1	1	Thunnus albacares	UNK	1253.06	3	3	Follow/abandon scrape			Tuna follows shark for long period, shark moves as it approaches bait can and tuna veers off to right
35	AIG_239	AIG_239_01	125.714	Prionace glauca	1	1637.9	1	1	Elegatis bipinnulata	A	568.477	100 EB	397 KP TA EB	Right flank-posterior half	Caudal fin	Left anterior edge of lower lobe	Follows shark on right side as shark turns passes over body from right to left between dorsal and caudal, shark rises as it approaches bait, RR slips beneath and contacts anterior edge of lower dorsal lobe before continuing schooling around shark
36	AIG_239	AIG_239_02	126.791	Prionace glauca	1	1637.9	1	1	Elegatis bipinnulata	AA	511.868	100 EB	397 KP TA EB	Left gill cover/Ventral surface/pelvics	Caudal fin	Tip, right side	approaches from right side of shark, in line with second dorsal, slows, tucks pelvics in and moves upwards to gently contact tip of caudal as it sweeps across, Exits left and moves to outside of school
37	AIG_239	AIG_239_03	126.797	Prionace glauca	1	1637.9	1	1	Elegatis bipinnulata	BB	565.395	100 EB	397 KP TA EB	Lower right flank/ventral surface near anus	Caudal fin	Left anterior edge of tip of upper lobe	Schooling near caudal, moves down slowly and contacts caudal gently, continues schooling
38	AIG_239	AIG_239_04	126.867	Prionace glauca	1	1637.9	1	1	Elegatis bipinnulata	CC	536.362	100 EB	397 KP TA EB	Ventral surface from pelvics to caudal	Caudal fin	Left anterior edge of upper lobe	Enters from right of shark, passes around rear to left side, angles diagonally across uppoer lobe of caudal, tucks pelvics and contacts as tail sweeps to maintain contact with ventral surface along entire body, exits right and continues schooling
39	AIG_239	AIG_239_05	126.885	Prionace glauca	1	1637.9	1	1	Elegatis bipinnulata	DD	558.749	100 EB	397 KP TA EB	Left gill cover/flank/pelvics	Caudal fin	Right anterior upper lobe	Schoolin on left side of caudal, passes over shark in between dorsal and caudal, drifts back towards caudal, angles across caudal, tucks in pelvics and allows caudal to contact left flank and underside
40	AIG_239	AIG_239_06	126.899	Katsuwonus pelamis	1	393.424	282 KP	397 KP TA EB	Katsuwonus pelamis	A	439.754	282 KP	397 KP TA EB	Follow/ unsuccessful scrape			Interaction between two tunas in a large school, ind 1 approaches from above and posterior to A, picks up spped, pumps tail and rotates body so that left side is facing downwards towards the dorsal surface of A, as 1 angles down to make contact with the dorsal surface, A pumps tail, rotates onto its left side as well and narrowly avoids contat with 1, both individuals resume schooling
41	AIG_239	AIG_239_07	126.917	Thunnus albacares	1	561.923	15 TA	397 KP TA EB	Thunnus albacares	A	565.756	15 TA	397 KP TA EB	Left head/gill cover	Caudal fin	Right	Tuna approaches conspecific from lower rear, contacts caudal with head, as contact is made scrapee increases speed and changes direction to avoid contact, is chased out upwards and out of screen by scraper
42	AIG_239	AIG_239_08	127.005	Elegatis bipinnulata	1	529.147	100 EB	397 KP TA EB	Elegatis bipinnulata	AAA	509.994	100 EB	397 KP TA EB	Right head/gill cover/pec	Dorsal surface/dorsal fin	brushes right to left	Scraper approaches from above angled towards scrapee, rotates body late to contact side of head, scrapee veers downward to stop contact, scraper veers away and moves towards another fish to scrape again
43	AIG_239	AIG_239_09	127.059	Elegatis bipinnulata	2	529.147	100 EB	397 KP TA EB	Elegatis bipinnulata	BBB	513.103	100 EB	397 KP TA EB	Right head/eye/gill cover	Dorsal surface/dorsal fin	approaching left to right above	Same scraper follows a new individual approaches from above again and rotates to contact right side of head again, on dorsal surface, scrapee increases speed and moves downward to avoid contact, scraper keeps up speed and both exit frame
44	AIG_239	AIG_239_10	127.414	Elegatis bipinnulata	3	517.049	100 EB	397 KP TA EB	Elegatis bipinnulata	AAAA	513.198	100 EB	397 KP TA EB	Right head/gill cover/pec	Dorsal surface/dorsal fin		Scraper approaches from rear and slightly above, rotates to right and contacts dorsal surface at fin, both obscured by school and exit frame before reaction can be seen
45	AIG_239	AIG_239_11	127.867	Katsuwonus pelamis	2	420.329	282 KP	397 KP TA EB	Katsuwonus pelamis	AA	404.294	282 KP	397 KP TA EB	Left head/gill cover/pec/flank	Right side and dorsal surface	Right	Scarper approaches from rear below, drifts up to upper right rear quarter in line with second dorsal, both fish raise fins, scarper accelerates and rotates towards scrapee which responds by rotating and accelerating too, contact is made and sustained by the curving of the body, both exit frame
46	AIG_239	AIG_239_12	128.519	Elegatis bipinnulata	4	578.998	100 EB	397 KP TA EB	Elegatis bipinnulata	AAAAA	529.704	100 EB	397 KP TA EB	Right head/gill cover/pec/flank	Dorsal surface/dorsal fin	Left/dorsal	Scraper approaches from rear right, passes underneath caudal rises, angles across rotates and contacts scrapee gently on dorsal surface, exits upwards, scrapee alters direction slightly downwards
47	AIG_239	AIG_239_13	128.847	Prionace glauca	1	1637.9	1	1	Elegatis bipinnulata	AAAAAA	528.239	100 EB	397 KP TA EB	Right head/gill cover	Flank between first and second dorsals	mid-flank left	Approaches from left, gently brushes against flank, shark continues on course, RR continues swimming alongside
48	AIG_239	AIG_239_14	128.89	Prionace glauca	1	1637.9	1	1	Elegatis bipinnulata	AAAAAA	528.239	100 EB	397 KP TA EB	Right head/gill cover	Flank below dorsal	mid-flank left side	Light brush as shark turns, continiues schooling alongside
49	AIG_239	AIG_239_15	128.937	Elegatis bipinnulata	5	524.53	100 EB	397 KP TA EB	Elegatis bipinnulata	BBBBBB	469.162	100 EB	397 KP TA EB	Right head/gill cover/pec/flank	Flank/dorsal surface	Right	Approaches from rear, speeds up slightly to contact, scrapee rotates slightly as contact is made, both return to schooling behaviour immediately after interaction
50	AIG_239	AIG_239_16	128.941	Elegatis bipinnulata	6	585.276	100 EB	397 KP TA EB	Elegatis bipinnulata	FFFFFF	589.816	100 EB	397 KP TA EB	Left head/gill cover/pec	Dorsal surface/dorsal fin	Right	Interaction 1/3 for these 2 inds. Approaches from rear and above, scrapee picks up speed and curves away from contact, scraper maintains speed, contacts with head, bends into contact and flicks head to maintain/increase contact, continues following same ind
51	AIG_239	AIG_239_17	128.983	Prionace glauca	1	1637.9	1	1	Elegatis bipinnulata	CCCCCC	573.847	100 EB	397 KP TA EB	Ventral surface of Gill cover/pelvics	Flank between first and second dorsals	Right	Passes below shark between caudal and pecs, rises alongside shark, folds away pelvics, contacts lightly on flank and continues schooling near shark
52	AIG_239	AIG_239_18	128.984	Prionace glauca	1	1637.9	1	1	Elegatis bipinnulata	DDDDDD	545.716	100 EB	397 KP TA EB	Ventral surface/fill cover/pelvics	Dorsal surface between first and second dorsals	right to left	Approaches from rear above, contacts dorsal surface behind dorsal, passes across boday and returns to school
53	AIG_239	AIG_239_19	128.997	Elegatis bipinnulata	7	583.956	100 EB	397 KP TA EB	Elegatis bipinnulata	EEEEEE	513.163	100 EB	397 KP TA EB	Ventral surface of Gill cover/pelvics	Ventral surface	Right to left	Approaches from rear above, rotates and dips below scrapee brushes ventral surface on ventral surface of scrapee as it moves to avoid contact. Rotates back to upright position
54	AIG_239	AIG_239_20	129.003	Elegatis bipinnulata	6	585.276	100 EB	397 KP TA EB	Elegatis bipinnulata	FFFFFF	589.816	100 EB	397 KP TA EB	Left head/gill cover/pec	Flank	Upper Right	Interaction 2/3 for these 2 inds. Approaches from rear quarter-right, scrapee picks up speed and curves away from contact, contacts with head, scrapee changes direction sharply, Scraper continues following same ind
55	AIG_239	AIG_239_21	129.009	Prionace glauca	1	1637.9	100 EB	397 KP TA EB	Elegatis bipinnulata	CCCCCC	573.847	100 EB	397 KP TA EB	Ventral surface of Gill cover/pelvics	Flank between first and second dorsals	Right	Second consecutive contact by fish
56	AIG_239	AIG_239_22	129.03	Elegatis bipinnulata	8	607.959	100 EB	397 KP TA EB	Elegatis bipinnulata	EEEEEE	513.163	100 EB	397 KP TA EB	Right head/gill cover/pec/lateral surface	Dorsal surface/dorsal fin	Left to Right	Second consecutive contact by fish, approaches from upper rear left, rotates body and angles downwards to contact right head and side, scrapee rotates away from contact. Both conticue schooling
57	AIG_239	AIG_239_23	129.031	Elegatis bipinnulata	6	585.276	100 EB	397 KP TA EB	Elegatis bipinnulata	FFFFFF	589.816	100 EB	397 KP TA EB	Left head/eye/gill cover	Upper flank/dorsal surface/dorsal fin	Right	Interaction 3/3 for these 2 inds. Approaches from rear quarter-right, contacts with head slows and flicks head head to side so contact moves across dorsal fin, scrapee accelerates and rotates away from contact, Scraper stalls rolls eye as if to re-adjust and returns to school
58	AIG_239	AIG_239_24	129.043	Prionace glauca	1	1637.9	1	1	Elegatis bipinnulata	AAAAAA	528.239	100 EB	397 KP TA EB	Pelvics/ventral surface at gill cover	Dorsal	tip	Schooling above shark, as shark rises contact is made with the tip of the dorsal
59	AIG_239	AIG_239_25	129.445	Prionace glauca	1	1637.9	1	1	Elegatis bipinnulata	AAAAAAA	723.118	100 EB	397 KP TA EB	Dorsal fin	Caudal fin	Right anterior lower lobe	Approaches from right, passes slowly below tail, lower lobe flicks across dorsal fin -
60	AIG_239	AIG_239_26	129.471	Prionace glauca	1	1637.9	1	1	Elegatis bipinnulata	AAAAAAA	723.118	100 EB	397 KP TA EB	Caudal peduncle/upper lobe of caudal	Caudal fin	Left upper lobe	shark rotates to approach bait can and upper lobe of caudal comes downwards, RR rotates and begins to move away, tail contacts at caudal peduncle
61	AIG_239	AIG_239_27	129.782	Prionace glauca	1	1637.9	1	1	Elegatis bipinnulata	AAAAAAAA	557.522	100 EB	397 KP TA EB	Anal fin/ventral surface and Pelvics/ventral surface at gill cover	Caudal fin and rear left flank	Anterior edge at base of upper lobe, right flank near second dorsal	Approaches from upper rear, moves downwards and coasts into contact with ventral surface at pelvics, then moves anal fin/vent to contact as caudal fin strokes across
62	AIG_239	AIG_239_28	129.823	Prionace glauca	1	1637.9	1	1	Elegatis bipinnulata	BBBBBBBB	611.099	100 EB	397 KP TA EB	Pelvics/ventral surface at gill cover/right pec	Caudal fin	Right anterior tip of caudal	Approaches from upper right moves across as tail sweeps to contact tip
63	AIG_239	AIG_239_29	129.851	Prionace glauca	1	1637.9	1	1	Elegatis bipinnulata	CCCCCCCC	504.017	100 EB	397 KP TA EB	Dorsal fin/surface	Dorsal surface/second dorsal	Left side	Approaches from rear above, rotates more than 90 degrees to contact dorsal surface and second dorsal fin with its owe dorsal fin and surface, rotates back to an upright position and continues schooling
64	AIG_239	AIG_239_30	129.869	Prionace glauca	1	1637.9	1	1	Elegatis bipinnulata	AAAAAAAA	557.522	100 EB	397 KP TA EB	Head/gill cover/pecs/flank	Flank below dorsal	Right sude upper	Approaches from right, angles gently against flank to contact
65	AIG_239	AIG_239_31	129.909	Prionace glauca	1	1637.9	1	1	Elegatis bipinnulata	DDDDDDDD	523.922	100 EB	397 KP TA EB	Pelvice/ventral surface at gill cover	Caudal fin	Right anterior tip of upper lobe	Approaches from rear as tail sweeps across, lowers pelvics and contacts with pelvics and ventral surface
66	AIG_239	AIG_239_32	130.081	Prionace glauca	1	1637.9	1	1	Elegatis bipinnulata	AAAAAAAAA	489.882	100 EB	397 KP TA EB	Pelvics/ventral surface	Caudal fin	Anterior margin left upper lobe	Approaches from rear left contacts anterior margin of caudal, exits right
67	AIG_239	AIG_239_33	130.082	Prionace glauca	1	1637.9	1	1	Elegatis bipinnulata	BBBBBBBBB	580.047	100 EB	397 KP TA EB	Head/gill cover/pecs/flank	Flank	Left above pelvics	folds pec and contacts side
68	AIG_239	AIG_239_34	130.112	Elegatis bipinnulata	9	538.567	100 EB	397 KP TA EB	Elegatis bipinnulata	CCCCCCCCC	593.267	100 EB	397 KP TA EB	Pelvics/Ventral surface	Caudal	Right anterior margin of upper lobe	Schooling then angles across conspecific's tail to contact ventral surface
69	AIG_239	AIG_239_35	130.795	Prionace glauca	1	1637.9	1	1	Elegatis bipinnulata	AAAAAAAAAA	550.913	100 EB	397 KP TA EB	Posterior dorsal	Caudal	Left anterior margin lower lobe tip	Approaches from lower left brushes past below caudal, continues schooling on right of shark
70	AIG_239	AIG_239_36	130.803	Prionace glauca	1	1637.9	1	1	Elegatis bipinnulata	BBBBBBBBBB	558.503	100 EB	397 KP TA EB	Pelvics/gill cover/ventral surface/flank	Caudal	Anterior margin of upper lobe right	Approaches from forward right, as shark turns, angles and coasts to brush ventral surface along caudal
71	AIG_239	AIG_239_37	131.512	Prionace glauca	1	1637.9	1	1	Elegatis bipinnulata	AAAAAAAAAAA	588.946	100 EB	397 KP TA EB	Vent/Anal fin/Ventral surface	Caudal	Anterior margin left upper lobe	Approaches from above, angles downward to contact and maintain contact from vent to base of tail
72	AIG_239	AIG_239_38	132.444	Prionace glauca	1	1637.9	1	1	Elegatis bipinnulata	AAAAAAAAAAAA	548.192	100 EB	397 KP TA EB	Pelvics/ventral surface	Caudal	Tip of right upper lobe	Approaches from rear contacts tip
73	AIG_239	AIG_239_39	132.767	Prionace glauca	1	1637.9	1	1	Elegatis bipinnulata	AAAAAAAAAAAAA	515.984	100 EB	397 KP TA EB	Posterior dorsal surface	Caudal	Anterior margin left lower lobe	Approaches from rear, passes beneath tail and contacts lower lobe exits right
74	AIG_239	AIG_239_40	133.187	Katsuwonus pelamis	3	UNK	282 KP	397 KP TA EB	Katsuwonus pelamis	AAA	UNK	282 KP	397 KP TA EB	Left head/pec/flank	Body	Right side of body	Approaches from rear pumps tail quickly, rotates and angles down at scrapee which bends away from contact, scraper bends into contact to maintain contact down entire flank, exits quickly upwards
75	AIG_239	AIG_239_41	133.281	Prionace glauca	1	1637.9	1	1	Elegatis bipinnulata	AAAAAAAAAAAAAA	497.372	100 EB	397 KP TA EB	Ventral surface	Caudal	Anterior margin, upper lobe right	Approached from above contacts and continues schooling
76	AIG_239	AIG_239_42	133.287	Prionace glauca	1	1637.9	1	1	Elegatis bipinnulata	BBBBBBBBBBBBBB	502.983	100 EB	397 KP TA EB	Right flank	Caudal	Anterior margin, lower lobe left	Approaches from lower left contacts caudal, continues schooling on right of shark
77	AIG_239	AIG_239_43	133.325	Katsuwonus pelamis	4	373.663	282 KP	397 KP TA EB	Katsuwonus pelamis	AAAA	365.537	100 EB	397 KP TA EB	Dorsal surface/flank/right side	Body	Left side	Approaches from rear above, accelerates and scrapee accelerates in turn, rotates into contact, scarpee arches away, both swim away quickly
78	AIG_239	AIG_239_44	134.301	Thunnus albacares	2	433.98	15 TA	397 KP TA EB	Thunnus albacares	AA	416.556	15 TA	397 KP TA EB	Follow/missed scrape			Approaches from above rear, rotates and curves body to bring tail close to scrapee, which also rotates and contact is avoided
79	AIG_239	AIG_239_45	134.841	Prionace glauca	1	1637.9	1	1	Thunnus albacares	AAA	477.8	15 TA	397 KP TA EB	Follow/abandon scrape			Breaks off school and increases speed to approach caudal of blue shark, as it draws near, the shark changes direction at the rig and it abandons the scarpe attempt
80	AIPS_074	AIPS_074_01	138.937	Carcharhinus falciformis	1	1455.1	5	5	Thunnus albacares	1	1041.96	1	1	Left head/gill cover/pec/lower lateral surface	Caudal fin	Right posterior margin	Tuna apporaches from rear, stalls, pumps tail, brushes past caudal, exits right and circles around
81	RAE19P_023	RAE19P_024_01	115.333	Isurus oxyrinchus	1	1757.89	1	1	Thunnus maccoyii	A	708.117	5	5	Right gill cover/lateral surface/pec	Caudal fin	Left posterior	Tuna approaches from rear, folds reight pec and pelvics, brushes to contact right lateral surface, exits right but doubles back to contact again before other tuna
82	RAE19P_023	RAE19P_024_02	115.38	Isurus oxyrinchus	1	1757.89	1	1	Thunnus maccoyii	A	709.117	5	5	Right gill cover/lateral surface/pec	Caudal fin	Left posterior	Tuna approaches from rear, 7 fast tail beats, folds right pec, brushes to contact right lateral surface, exits right
83	RAE19P_023	RAE19P_024_03	116.743	Isurus oxyrinchus	1	1757.89	1	1	Thunnus maccoyii	AA	594.054	5	5	Left gill cover/flank	Caudal fin	Right posterioir margin	Approaches from rear 4 fast tail pumps makes contact with caudal exits right
84	RAE19P_023	RAE19P_024_04	117.171	Isurus oxyrinchus	1	1757.89	1	1	Thunnus maccoyii	AAA	772.191	5	5	Left gill cover/flank/pec	Caudal fin	Right posterior margin, upperlobe	Approaches from rear folds pec, makes contact exits quickly right
85	RAE19P_023	RAE19P_024_05	117.675	Thunnus maccoyii	1	738.459	5	5	Thunnus maccoyii	AAAA	694.562	5	5	Rightflank	Caudal fin	Left upper lobe	Approaches other tuna in school from rear left, stalls, pumps tail 5 times quickly, makes contact to upper lobe of caudal with right flank twisting and angling upwards as contact is made, other tuna alters swimming as if to avoid contact and both fish exit to right before re-joining school
86	RAE19P_023	RAE19P_024_06	117.793	Isurus oxyrinchus	1	1757.89	1	1	Thunnus maccoyii	BBBB	707.296	5	5	Left gill cover/flank/pec	Caudal fin	Right posterior margin, upperlobe	Approaches from rear, fast tail pumps, folds pec and pelvics, makes contact with left flank/venteral surface
87	RAE19P_023	RAE19P_024_07	117.811	Isurus oxyrinchus	1	1757.89	1	1	Thunnus maccoyii	AAAA	694.562	5	5	Follow/abandon scrape			Approaches caudal, pumps tail, mako apporaches rig and tuna abandons scrape attempt
88	RAE19P_023	RAE19P_024_08	118.064	Isurus oxyrinchus	1	1757.89	1	1	Thunnus maccoyii	AAAAA	638.041	5	5	Right lower gill cover/flank/ventral surface	Caudal fin	Left posterior margin	Approaches caudal, pumps tail, contacts with head rolls and curves into caudal, pumping tail to maintain contact, exits very quickly to left
89	RAE19P_023	RAE19P_024_09	118.096	Isurus oxyrinchus	1	1757.89	1	1	Thunnus maccoyii	BBBBB	788.347	5	5	Follow/abandon scrape			Approaches caudal, pumps tail, mako alters course and tuna abandons scrape attempt
90	RAE19P_023	RAE19P_024_10	118.284	Isurus oxyrinchus	1	1757.89	1	1	Thunnus maccoyii	AAAAAA	656.222	5	5	Follow/abandon scrape			Approaches caudal quickly from rear abandons attempt and veers away to left
91	RAE19P_023	RAE19P_024_11	118.314	Isurus oxyrinchus	1	1757.89	1	1	Thunnus maccoyii	BBBBBB	733.373	5	5	Right flank/pes	Caudal fin	Left posterior margin of upper lobe	Apporaches caudal from rear, pumps tail quickly 10 times, folds pec makes contact leave field of view
92	RAE19P_023	RAE19P_024_12	118.975	Isurus oxyrinchus	1	1757.89	1	1	Thunnus maccoyii	AAAAAAAA	739.992	5	5	Targets dark patch at upper limitof rear gill cover right side	Caudal fin	Left posterior margin upper lobe	Approachs caudal from rear, pumps tail quickly 5 times, folds pec, coasts into contact, seems to target contact of tail to a dark patch on head, exits left
93	RAE19P_023	RAE19P_024_13	119.299	Isurus oxyrinchus	1	1757.89	1	1	Thunnus maccoyii	AAAAAAA	658.43	5	5	Right gill cover/flank/pec	Caudal fin	Left posterior margin upper lobe	Approaches caudal from rear, scrapes right side, exits left
94	RAE19P_023	RAE19P_024_14	119.646	Isurus oxyrinchus	1	1757.89	1	1	Thunnus maccoyii	AAAAAAAA	733.308	5	5	Right pec and flank	Caudal fin	Left posterior margin	Approaches caudal from rear, folds pecs contacts with right flank, exits left
95	RAE19P_023	RAE19P_024_15	119.673	Isurus oxyrinchus	1	1757.89	1	1	Thunnus maccoyii	BBBBBBBB	614.948	5	5	Right flank/dorsal surface	Caudal fin	Left posterior margin	Approaches caudal from rear pumps tail very quickly, folds pec, contacts right flank rolling to contact dorsal surface, exits left
96	RAM19P_083	RAM19P_083_01	100.903	Prionace glauca	1	1948.66	1	1	Thunnus maccoyii	A	829.554	20	20	Left flank/pec	Caudal fin	Right posterior margin, upperlobe	Approaches caudal, folds pec brushes
97	RAM19P_083	RAM19P_083_02	101.377	Prionace glauca	1	1948.66	1	1	Thunnus maccoyii	AA	684.026	20	20	Left gill cover/pec/flank	Caudal fin	Right posterior margin	Approaches caudal, folds pec, brushes lightly, exits right
98	RV16_037	RV16_037_01	100.961	Carcharhinus falciformis	1	1538.12	3	3	Thunnus albacares	A	UNK	3	3	Left flank	Caudal fin	Right posterior margin	Approaches very fast from lower left, curves towards caudal, too far away to see if contact is made or not
99	RV16_065	RV16_065_01	23.028	Carcharhinus falciformis	1	1655.55	2	2	Thunnus albacares	A	2019.09	1	1	Follow/abandon scrape			Approaches from rear, abandons scrape stalls and exits lower left
100	RV16_065	RV16_065_02	24.3507	Carcharhinus falciformis	1	1633.9	2	2	Thunnus albacares	B	1832.57	1	1	Ventral surface, anal fin	Caudal fin	Left posterior margin	Approaches from rear, pumps tail quickly 7 times, folds pelvics, rotates body and makes contact with ventral surface, exits left
101	RV16_067	RV16_067_01	20.146	Carcharhinus falciformis	1	1919.36	3	3	Thunnus albacares	A	Not possible	5	5	Follow/abandon scrape			Apporaches from rear, as it is immediately behind, the shark veers to the right, the tuna holds position and as the shark continues to veer away the tuna abandons the attempt and exits
102	RV16_067	RV16_067_02	21.526	Carcharhinus falciformis	?	2291.88	3	3	Thunnus albacares	AA	1843.71	5	5	Left head/dorsal surface/lateral surface	Caudal fin	Right posterior margin, upperlobe	Approaches from rear, slows, pumps tail 4 times, contacts with dorsal-left quarter of head, bends into contact to allow sweep of tail over dorsal and left surface, exits right
103	RV16_067	RV16_067_03	22.118	Carcharhinus falciformis	?	2400.7	3	3	Thunnus albacares	AAA	1964.29	5	5	Right head/dorsal surface/dorsal fin	Caudal fin	Left Posterior, upper lobe	Approaches from rear, slows, pumps tail 3 times, contacts with dorsal-right quarter of head, bends into contact to allow sweep of tail over dorsal surface to contact dorsal fin, exits left
104	RV16_068	RV16_067_01	76.8173	Carcharhinus falciformis	Female	1715.16	3	3	Thunnus albacares	A	1939.7	1	1	right head, eye, gill cover, pec, flank	Caudal fin	Left Posterior, upper lobe	Breaks away from school, approaches from rear, slows, folds right pec as contact is made with right side of head, rolls body to right and bends into contact to pass upper lobe of caudal across eye, gill cover, pec and flank, pec unfolded, exits, left
105	RV16_072	RV16_072_01	105.081	Carcharhinus falciformis	A	1166.02	1	2	Thunnus albacares	A	1092.32	3	3	Left head/gill cover/dorsal surface3	Caudal fin	Right posterior	Out of frame until contact is made, pec folded, contact with tail on left side, very fast exit to right
106	RV16_072	RV16_072_02	105.243	Carcharhinus falciformis	A	1166.02	1	2	Thunnus albacares	B	781.203	3	3	Left gill cover, ventral surface	Caudal fin	Right posterior margin	Approaches from rear, slows, pumps tail 5 times, folds left pec and pelvics, contacts and rotates to contact ventral surface, exits right
